# Supplementary material for: Assessing the Long-Term Impact of the COVID-19 Pandemic on Hospital Outcomes in Patients with Decompensated Liver Cirrhosis
Source: Medicina (Kaunas). 2026 Feb 19;62(2):404. doi: 10.3390/medicina62020404 (PMC12942391; doi:10.3390/medicina62020404)
Supplement: Supplementary file 1 [file medicina-62-00404-s001.zip]

Archive with 1 entries (1 files):
- medicina-4139890-supplementary.pdf
